# Supplementary material for: An Improved CatBoost-Based Classification Model for Ecological Suitability of Blueberries
Source: Sensors (Basel). 2023 Feb 6;23(4):1811. doi: 10.3390/s23041811 (PMC9961688; doi:10.3390/s23041811)
Supplement: Supplementary file 1 [file sensors-23-01811-s001.zip]

Archive with 1 entries (1 files):
- sensors-2082257-supplementary.csv
