# Supplementary material for: An Improved CatBoost-Based Classification Model for Ecological Suitability of Blueberries
Source: Sensors (Basel). 2023 Feb 6;23(4):1811. doi: 10.3390/s23041811 (PMC9961688; doi:10.3390/s23041811)
Supplement: Supplementary file 1 [file sensors-23-01811-s001.zip › sensors-2082257-supplementary.csv]

Number	Elevation(m)	Slope(��)	Slope Aspect	NDVI	Monthly Average Temperature(��)	Cumulative Temperature(d����)	Illumination Intensity(Lux)	Soil pH	Soil Organic Carbon Content(g/kg)	Quality of Blueberries	Planting Site
1	756	27	Northeast	3.7	20.7	3666	4913	4.8	5.1	High	DaCaoPing
2	1350	18	West	10.1	10.3	5431	11254	6.8	1.7	Low	LongBengShang
3	689	17	Flat	2.7	13.9	3875	7964	4.6	3.6	High	ShaBaChong
4	901	18	Flat	4.1	14.3	4233	6582	4.6	2	High	QingYuan
5	1465	25	North	11	11.7	2981	8974	6.9	3.8	Low	LongBengShang
6	1227	15	North	6.1	10.1	5513	7512	5.7	3.6	Low	XiangTang
7	1228	9	Flat	2.9	11.9	4192	12641	5.7	4.1	Low	DaCaoPing
8	1090	7	Southeast	5.4	12.1	3112	3347	5.6	1.7	Low	TieTang
9	717	11	East	7.3	21.4	3751	7994	4.3	3.9	High	TieTang
10	689	26	Flat	3.4	11.2	2983	5971	4.7	5.8	High	QingYuan
11	1210	27	North	8.5	12.8	2469	11342	5.2	5.1	Low	QiKeDun
12	631	1	Northeast	5.1	24.1	4891	6034	4.2	6.7	High	ShaBaChong
13	652	18	Northwest	10.8	19.4	4433	7467	4.8	5.6	High	TieTang
14	1192	10	Southeast	4.9	15.2	3451	10372	5.9	3.2	High	QiKeDun
15	681	6	Northwest	10.2	19.2	4968	7408	4.9	5.9	High	MaoLinShan
16	658	16	Northeast	8.9	19.8	4219	8007	4.7	5.7	Low	LongBengXia
17	890	8	Northeast	6.6	17.4	3326	9361	6.0	3.8	High	QiKeDun
18	648	26	Flat	10.6	19.5	3539	8813	4.6	7.0	Low	XiangTang
19	737	8	East	9.3	18.0	5213	7748	5.1	5.5	High	XiangTang
20	796	1	Flat	7.5	16.4	3096	9336	5.9	4.8	Low	DaCaoPing
21	802	23	Northeast	7.5	17.3	3537	9037	5.8	4.8	Low	TieTang
22	777	6	North	8.0	18.5	5454	Null	5.9	4.5	High	DaCaoPing
23	865	2	East	5.6	16.8	2985	10621	5.9	4.0	High	LongBengXia
24	1082	23	Northwest	5.1	16.5	3543	7047	6.1	3.9	High	LongBengXia
25	835	24	West	7.9	18.5	2912	9165	5.9	4.9	Low	QingYuan
26	731	4	South	8.7	18.7	3524	8411	5.2	5.8	Low	LongBengXia
27	858	20	Southwest	5.3	15.8	3408	6394	6.0	3.4	High	XiangTang
28	681	21	Flat	10.0	19.3	4824	7134	4.8	6.0	High	TieTang
29	723	15	East	10.9	18.8	5330	7796	5.1	5.6	High	ShaMuLin
30	1555	14	Southwest	4.3	14.4	3746	11769	6.3	2.4	High	QingYuan
31	1555	11	East	4.7	13.7	3664	11324	6.0	1.9	Low	QiKeDun
32	1162	16	Flat	6.0	15.6	3759	10421	5.8	3.2	High	QingYuan
33	844	24	Southwest	8.3	17.7	3436	9724	5.9	4.3	Low	LongBengShang
34	1173	17	South	4.4	15.3	3529	10998	6.0	2.4	Low	LongBengShang
35	657	9	South	9.0	19.0	4610	7138	4.9	6.1	High	TieTang
36	691	3	South	9.8	19.4	4900	8721	5.0	6.1	High	TieTang
37	860	6	Southeast	6.1	16.3	3979	9705	6.0	3.9	High	MaYiFen
38	696	13	Southwest	9.7	19.1	3777	8018	4.9	5.6	High	ChenJiaShan
39	1516	20	Southeast	4.8	14.3	4982	11399	6.5	2.1	High	LongBengXia
40	836	3	Northeast	8.7	17.8	3529	9185	5.8	3.4	Low	XiangTang
41	1216	13	Northeast	4.4	15.0	4231	10834	5.9	2.7	Low	LongBengXia
42	881	9	Northeast	5.9	16.1	3002	10701	5.9	3.8	High	LongBengXia
43	719	8	Northeast	10.9	17.2	5337	8405	5.3	5.7	High	MaYiFen
44	860	3	Southwest	6.3	16.9	2944	10249	6.0	3.5	Low	XiangTang
45	655	26	Northeast	9.2	21.5	3140	8373	4.7	7.0	High	TieTang
46	624	14	East	9.4	19.7	3867	8981	4.5	7.0	High	QiKeDun
47	803	26	West	7.3	16.9	3078	9110	5.8	4.3	Low	ChenJiaShan
48	842	13	Northeast	7.8	17.0	3955	9029	5.8	3.3	Low	XiangTang
49	1020	24	Flat	5.7	17.1	2635	7236	6.2	3.3	High	TieTang
50	734	1	Southwest	9.3	18.3	4167	8113	5.4	5.2	High	DaCaoPing
51	678	12	Southeast	10.8	19.8	4461	8163	4.7	6.2	High	DaCaoPing
52	1550	3	South	4.2	14.4	Null	11399	5.9	1.4	High	ChenJiaShan
53	671	26	Flat	10.9	19.2	4291	8591	4.9	5.5	High	QiKeDun
54	684	16	North	8.1	19.7	4201	8743	4.7	6.3	High	LongBengXia
55	1062	16	Southeast	5.3	17.0	3742	7010	6.2	3.2	High	LongBengShang
56	1461	6	Northwest	3.9	14.1	3635	11651	6.6	1.3	Low	LongBengShang
57	816	2	South	7.5	17.7	3600	9051	5.9	3.5	Low	LongBengXia
58	702	24	Southwest	9.9	18.2	4959	8060	5.2	5.6	Low	LongBengShang
59	744	22	South	7.3	18.6	4317	8691	5.5	5.2	High	LongBengXia
60	1515	8	Southeast	3.5	14.4	4091	11435	5.9	2.5	High	MaoLinShan
61	790	21	Flat	8.9	18.5	2887	9394	5.9	3.3	Low	LongBengShang
62	1189	22	Flat	6.3	15.9	3708	10673	6.3	2.7	High	QiKeDun
63	1188	19	Southwest	5.4	15.5	3220	10904	6.0	2.3	Low	ShaMuLin
64	755	13	Southwest	7.1	18.2	4711	8574	5.3	5.3	High	MaYiFen
65	741	13	East	9.6	19.0	5380	7697	5.1	5.8	High	QiKeDun
66	697	16	Northwest	8.9	19.9	4921	7351	4.9	5.8	High	ShaMuLin
67	620	6	North	10.1	21.8	3417	8456	4.5	6.8	High	QingYuan
68	637	20	Northeast	10.0	20.5	3407	8307	4.6	6.7	Low	ShaMuLin
69	656	21	East	8.3	19.7	4082	8330	4.8	5.9	High	LongBengShang
70	Null	2	Flat	10.6	20.7	3637	8049	4.6	6.8	High	QingYuan
71	656	16	Northeast	9.2	19.4	3956	7656	4.8	6.0	High	LongBengXia
72	876	13	Southeast	6.4	16.6	3356	6151	6.0	3.4	High	TieTang
73	651	19	South	11.3	21.2	3172	8801	4.3	7.1	High	QiKeDun
74	700	11	North	10.1	19.9	3894	7972	5.1	5.7	High	XiangTang
75	1223	10	East	4.4	15.2	4374	10313	6.0	2.3	High	ChenJiaShan
76	1022	4	Northeast	4.6	17.1	2330	7209	6.3	3.9	Low	QiKeDun
77	706	22	Southeast	10.3	17.7	5477	7648	5.3	5.5	High	ShaMuLin
78	1209	23	East	4.7	14.9	3974	10433	6.2	3.1	Low	QiKeDun
79	899	22	South	6.9	16.6	3967	9848	5.9	3.8	High	XiangTang
80	1276	2	Southeast	6.2	15.3	4969	10607	6.2	2.2	High	LongBengXia
81	655	4	Northwest	9.2	21.0	3689	8423	4.7	6.6	High	XiangTang
82	896	13	West	5.9	16.4	3008	9772	6.1	3.8	High	ShaBaChong
83	692	8	West	9.1	19.1	4647	8939	4.8	5.7	Low	LongBengShang
84	848	11	South	7.6	18.0	3239	9337	5.9	3.5	Low	ShaBaChong
85	706	2	West	8.3	18.7	5469	7925	5.2	5.3	High	ShaMuLin
86	1514	13	Northeast	4.8	13.7	4504	11630	Null	1.4	Low	QiKeDun
87	744	5	Southwest	8.3	17.1	4088	9170	5.7	4.7	High	QingYuan
88	713	9	Southeast	10.3	17.6	4577	7812	5.1	5.6	High	MaoLinShan
89	1229	21	South	4.5	15.2	3418	10041	6.0	2.1	High	MaoLinShan
90	742	20	North	8.7	19.1	4230	7874	5.0	5.6	High	MaoLinShan
91	1508	18	East	3.5	13.8	4159	11742	5.8	2.3	High	QiKeDun
92	668	8	Northwest	10.9	19.3	3560	8449	4.9	6.3	High	TieTang
93	1510	7	North	4.1	14.3	3526	11481	5.9	1.3	Low	XiangTang
94	1260	7	East	4.0	14.1	4661	11656	6.0	1.7	High	QiKeDun
95	627	18	South	8.6	19.9	3110	8163	4.5	6.4	Low	QingYuan
96	1250	1	Northwest	3.3	14.0	3077	11367	6.3	Null	Low	XiangTang
97	1220	5	North	5.4	14.8	4686	10899	5.9	3.4	High	LongBengXia
98	721	10	North	9.1	17.6	5072	7620	5.0	5.6	High	LongBengXia
99	884	2	East	5.7	16.1	3128	10539	6.1	3.7	High	LongBengXia
100	910	10	Flat	6.2	15.2	3495	6005	5.9	3.2	High	LongBengShang
101	875	14	East	6.0	15.7	3545	6915	6.2	3.5	High	QingYuan
102	871	5	West	5.8	16.6	3531	6023	5.9	3.9	High	QiKeDun
103	707	11	West	11.0	19.4	3966	8213	5.2	5.3	Low	TieTang
104	794	24	South	7.2	16.3	3467	9429	5.6	4.2	High	ShaBaChong
105	1476	24	West	4.2	13.6	4234	11507	6.1	2.1	Low	ShaBaChong
106	707	4	Northwest	9.4	17.1	4040	7850	5.2	5.7	High	ChenJiaShan
107	869	15	South	5.3	16.8	2858	10557	6.1	3.6	High	QiKeDun
108	1561	24	Northeast	4.2	13.6	3501	11303	6.3	1.3	High	QingYuan
109	652	19	Northeast	10.6	19.7	4694	8914	4.8	5.7	Low	MaYiFen
110	667	2	Southwest	10.4	19.0	3773	8557	4.8	5.8	Low	TieTang
111	676	1	South	8.3	19.7	4885	8688	5.0	6.2	Low	ChenJiaShan
112	621	26	Northeast	10.3	21.7	3899	8304	4.3	6.7	High	TieTang
113	892	13	Flat	6.1	17.2	3516	10419	5.8	3.6	High	ShaBaChong
114	700	23	North	10.2	18.5	4598	7525	5.2	5.3	High	LongBengShang
115	831	4	South	8.1	18.1	3423	9773	5.8	4.6	Low	ShaBaChong
116	1252	13	West	3.4	13.7	4148	11896	6.0	2.0	High	ShaBaChong
117	1308	9	Northwest	4.2	14.8	4884	11857	6.0	1.5	High	QingYuan
118	754	3	West	8.4	18.3	5414	8025	5.7	4.8	High	DaCaoPing
119	749	21	Northwest	10.9	18.8	3687	8267	5.0	5.6	High	TieTang
120	882	20	Southeast	5.3	17.5	3392	9436	6.0	3.5	High	QiKeDun
121	1017	14	North	5.4	16.7	2432	6714	6.2	3.6	High	TieTang
122	809	2	Northeast	8.6	18.5	3951	9150	5.9	4.3	Low	ChenJiaShan
123	771	20	East	8.0	18.3	4201	9163	5.8	4.9	High	ShaBaChong
124	815	22	Flat	7.9	16.7	2982	9411	5.9	3.9	High	DaCaoPing
125	1253	12	West	4.9	13.9	3847	11515	6.4	2.1	Low	QiKeDun
126	629	2	Flat	11.5	19.5	3663	8303	4.3	6.7	High	TieTang
127	1273	19	Flat	3.7	14.1	3763	11348	6.2	2.2	High	QiKeDun
128	1288	15	Southeast	3.8	13.8	4497	11243	6.3	2.2	High	TieTang
129	867	12	Northeast	6.1	16.5	3611	10513	5.8	4.0	High	ShaBaChong
130	1187	2	Southeast	4.7	15.1	3055	9914	6.0	2.7	High	LongBengXia
131	853	23	Northwest	7.6	18.3	3728	9597	5.7	4.9	Low	QiKeDun
132	742	9	East	11.0	18.7	4429	8334	5.1	5.8	High	LongBengXia
133	812	22	Flat	8.5	17.7	2998	9424	5.8	4.2	Low	ShaBaChong
134	755	3	West	7.6	18.6	5171	8184	5.8	5.0	High	ShaBaChong
135	1296	13	East	3.5	14.8	3935	11797	6.1	1.5	High	TieTang
136	1186	7	Southwest	5.2	16.0	3594	10773	6.1	2.2	High	ChenJiaShan
137	707	7	Northeast	9.1	17.8	4165	7803	5.1	5.4	Low	LongBengShang
138	805	11	West	8.8	18.3	3889	9398	5.7	3.4	Low	DaCaoPing
139	716	16	Northeast	9.4	17.9	4226	7707	5.3	5.8	High	ShaBaChong
140	826	11	South	7.9	16.8	2806	9625	5.6	3.3	Low	LongBengShang
141	1314	7	North	4.1	14.0	3828	11834	6.0	2.5	High	ShaBaChong
142	694	8	Southeast	8.4	19.6	3670	7671	4.7	6.3	Low	LongBengShang
143	727	21	Southwest	8.3	19.6	5321	8356	5.2	5.9	High	ShaBaChong
144	659	25	West	8.7	19.6	4193	7300	4.8	6.2	High	TieTang
145	1269	11	Southwest	4.2	14.2	4485	11490	6.0	2.4	High	QingYuan
146	1274	16	South	4.6	14.4	4248	11503	6.5	2.0	High	DaCaoPing
147	791	4	West	7.3	16.8	3579	9162	5.6	4.8	High	LongBengShang
148	777	3	Southwest	7.8	17.7	4595	8763	5.8	5.0	High	ChenJiaShan
149	636	1	Flat	11.5	19.3	3487	8690	4.6	7.0	High	ShaMuLin
150	1176	4	Southwest	4.8	15.7	3789	10228	5.9	3.4	High	TieTang
151	1250	16	South	4.3	14.7	4169	11483	6.4	1.8	High	XiangTang
152	668	24	East	11.2	20.2	3160	8677	4.4	6.7	Low	LongBengXia
153	1315	9	South	4.0	13.9	4906	11610	6.3	2.3	High	TieTang
154	629	16	North	10.2	20.4	3937	8259	4.4	6.8	High	QiKeDun
155	1267	12	East	4.0	14.2	3965	11833	6.1	2.1	Low	LongBengXia
156	813	25	North	9.0	17.6	3422	9519	5.8	4.8	High	QingYuan
157	871	7	Southeast	5.7	16.5	3444	9942	6.1	3.9	Low	ShaBaChong
158	1189	16	South	5.4	Null	3033	10888	6.2	3.3	High	QiKeDun
159	641	3	Flat	8.5	19.4	3859	8064	4.5	6.8	High	XiangTang
160	758	1	Northeast	10.0	17.7	5132	9240	5.6	5.3	High	TieTang
161	1277	20	Flat	6.0	15.1	4170	10470	6.2	2.6	High	LongBengXia
162	813	5	Southeast	8.1	16.8	3050	9499	5.6	3.6	Low	ShaBaChong
163	1506	3	West	4.9	13.5	4158	11565	6.6	2.3	High	ShaBaChong
164	695	20	South	10.2	19.8	4566	8086	4.9	5.8	High	ShaBaChong
165	812	12	Northwest	7.7	18.5	3610	9324	5.9	4.8	Low	ShaBaChong
166	729	21	Flat	10.0	17.8	5342	7738	5.0	5.3	Low	ShaBaChong
167	667	21	East	9.9	19.4	3786	8587	4.8	5.6	High	LongBengShang
168	860	25	Southeast	6.2	16.6	2914	10643	5.9	3.9	High	QingYuan
169	1262	2	South	4.7	14.0	4282	11820	6.0	1.8	High	ShaBaChong
170	739	25	North	8.2	18.5	4239	8062	5.0	5.2	High	LongBengShang
171	1487	2	West	3.9	14.0	3358	11357	6.4	2.1	High	TieTang
172	815	21	Northwest	7.4	17.4	3277	9180	5.7	3.7	Low	DaCaoPing
173	684	8	Southwest	9.6	19.4	4438	8268	5.0	5.6	High	QiKeDun
174	1297	24	Northwest	3.5	13.9	4497	11686	6.3	2.5	High	XiangTang
175	1256	5	Flat	3.4	14.1	3641	11817	6.3	2.0	High	LongBengShang
176	1251	9	Northeast	4.1	14.5	3693	11603	6.1	2.2	High	LongBengShang
177	1250	21	Southwest	4.4	13.8	4067	11821	5.9	1.7	High	TieTang
178	1254	20	North	4.7	13.8	3201	11243	6.1	1.5	Low	QiKeDun
179	650	6	South	8.9	20.9	3008	8287	4.7	6.5	High	TieTang
180	874	8	Northwest	6.4	16.7	3241	10595	5.7	3.5	Low	MaYiFen
181	1268	13	Northwest	4.6	14.3	4256	11728	6.1	1.8	High	QiKeDun
182	631	11	Northwest	9.5	19.6	3044	8348	4.4	6.6	High	MaoLinShan
183	826	15	West	7.1	18.1	3172	9447	5.7	3.9	Low	DaCaoPing
184	1175	13	Flat	5.0	15.7	3579	10054	6.2	3.1	High	XiangTang
185	720	9	Northeast	8.8	19.9	3557	8278	5.0	5.9	High	LongBengXia
186	1497	4	Southeast	3.4	13.8	4359	11741	6.2	1.3	High	MaYiFen
187	629	12	South	9.1	19.4	3888	8783	4.5	7.0	High	QiKeDun
188	665	11	Flat	9.0	19.8	3119	8524	4.6	6.8	High	MaYiFen
189	855	11	Southeast	8.6	18.2	3837	9452	5.9	3.3	Low	QingYuan
190	706	11	Northeast	8.2	19.9	4863	7547	5.3	5.3	High	XiangTang
191	840	1	North	7.6	18.1	3773	9182	5.6	3.6	Low	MaYiFen
192	1017	21	East	5.7	16.7	3612	7320	6.2	3.5	High	ChenJiaShan
193	702	22	North	10.4	17.2	4611	7919	5.0	5.7	High	LongBengXia
194	882	2	Southeast	5.8	15.4	3089	6109	6.3	3.5	High	LongBengXia
195	1186	1	Southeast	4.8	15.6	3335	10564	6.2	2.4	High	ShaMuLin
196	1498	25	North	4.6	13.7	4889	11830	6.3	1.6	High	ChenJiaShan
197	668	11	East	8.4	19.3	3631	7337	4.8	5.8	High	LongBengXia
198	1056	2	Flat	4.0	16.1	3360	6676	6.2	3.4	High	TieTang
199	746	1	Northwest	8.6	18.6	5384	7553	5.0	5.5	High	TieTang
200	1078	1	Northeast	5.4	16.2	3273	7255	6.2	3.2	Low	QingYuan
201	879	15	Southwest	6.6	17.1	2881	9788	5.7	3.8	High	TieTang
202	1530	9	Northwest	3.4	14.4	4131	11825	6.0	1.9	High	XiangTang
203	1061	15	North	4.2	16.1	3971	6543	6.3	3.6	High	MaoLinShan
204	750	10	West	7.1	18.3	5366	9046	5.9	5.0	High	LongBengShang
205	656	21	Northwest	8.8	19.3	4324	8495	4.8	5.7	High	LongBengXia
206	655	7	West	8.9	19.5	4263	8011	4.9	5.8	High	ShaMuLin
207	1238	4	West	5.1	14.7	3300	10715	5.9	2.1	Low	TieTang
208	779	17	Southeast	8.2	18.5	5585	8045	5.8	4.8	High	DaCaoPing
209	675	21	East	9.6	19.5	3522	8432	4.9	5.6	High	TieTang
210	853	5	North	7.6	18.4	Null	9758	5.7	4.1	Low	XiangTang
211	821	8	East	7.6	16.0	3429	9712	5.7	3.8	Low	TieTang
212	861	23	West	6.7	17.2	2800	9073	6.0	3.8	High	ShaBaChong
213	827	18	West	7.8	18.0	3071	9460	5.9	3.8	Low	ShaBaChong
214	1520	20	Southeast	4.3	14.3	3600	11879	5.9	1.3	High	ShaBaChong
215	898	22	Northwest	6.3	16.5	3155	6605	5.9	3.2	High	TieTang
216	629	18	East	10.8	19.2	3384	8250	4.6	7.2	High	MaYiFen
217	652	16	Flat	9.2	19.2	4847	8199	4.8	5.6	High	TieTang
218	1218	8	North	5.8	14.8	4561	10984	6.3	3.5	Low	MaoLinShan
219	812	12	Southwest	8.0	18.4	3839	9357	5.8	4.5	High	ShaBaChong
220	1153	7	Southwest	4.3	15.3	4135	10439	5.8	2.1	Low	MaYiFen
221	854	15	East	7.6	16.3	3552	9044	5.7	4.0	High	LongBengXia
222	1480	12	South	5.0	14.5	3024	11616	6.5	1.4	High	ChenJiaShan
223	830	10	Northwest	8.9	18.0	3812	9073	5.8	4.0	Low	TieTang
224	1266	20	Northwest	4.2	14.3	4301	11581	6.3	1.9	High	LongBengShang
225	1313	13	Northeast	4.6	14.3	3039	11369	6.1	1.2	High	QiKeDun
226	1270	13	Northeast	4.5	14.0	3995	11548	6.0	2.5	Low	DaCaoPing
227	845	1	North	8.1	16.1	3845	9687	5.7	4.4	High	ShaBaChong
228	1034	4	Northwest	5.0	17.1	2854	6592	6.0	3.2	High	TieTang
229	846	24	Flat	7.7	16.4	3622	9748	5.7	3.8	Low	ShaBaChong
230	895	26	East	5.7	16.3	2823	6509	6.0	3.9	High	ShaMuLin
231	1253	13	Northeast	3.6	13.9	3601	11539	6.0	2.3	High	QiKeDun
232	1095	14	Southwest	4.7	17.0	2594	6502	6.0	3.6	High	LongBengShang
233	690	19	Flat	8.2	19.2	3933	7640	4.9	5.6	High	QiKeDun
234	783	11	North	7.3	18.8	5536	9244	5.7	5.2	High	QiKeDun
235	837	4	South	7.9	17.9	2936	9323	5.8	3.7	Low	QingYuan
236	667	1	East	11.2	22.1	3321	8743	4.5	6.7	High	LongBengXia
237	743	18	West	9.3	18.3	4401	8251	5.1	5.3	Low	ShaBaChong
238	1199	13	Southwest	5.3	15.6	3564	10520	6.2	3.3	High	QingYuan
239	1315	8	West	4.3	13.7	3609	11447	6.4	2.1	High	TieTang
240	825	24	Northwest	7.4	16.5	3040	9444	5.7	3.8	High	LongBengShang
241	1275	18	Flat	3.8	14.2	3690	11704	6.4	1.3	High	QiKeDun
242	1270	23	East	5.1	15.1	4480	10636	6.1	2.4	Low	LongBengShang
243	730	2	Northwest	8.4	17.8	4767	7951	5.2	5.4	High	ChenJiaShan
244	637	16	North	8.9	21.7	3412	8544	4.3	7.0	High	ShaBaChong
245	742	5	Northeast	9.5	18.7	4803	8352	5.2	5.9	Low	QingYuan
246	742	18	Northwest	8.2	17.3	4850	8140	5.1	5.3	High	MaYiFen
247	877	8	West	5.1	16.4	3081	9361	5.9	3.9	High	QingYuan
248	654	4	Northwest	10.8	19.9	3802	8197	4.9	5.7	Low	TieTang
249	1295	1	East	4.7	14.7	4646	11503	6.2	1.9	High	LongBengXia
250	892	9	North	5.3	16.3	3715	9893	5.9	3.5	High	QingYuan
251	808	14	Southeast	7.9	16.9	3943	9059	5.7	4.9	High	QingYuan
252	650	16	North	9.3	22.1	3550	8128	4.7	6.7	High	QingYuan
253	731	12	Northeast	10.5	17.6	4655	7860	5.1	5.3	Low	QiKeDun
254	626	5	West	9.3	21.3	3151	8015	4.4	6.9	High	TieTang
255	779	12	South	9.6	19.3	5649	9118	5.6	5.1	High	QiKeDun
256	1299	13	West	4.4	14.7	3782	11910	6.5	2.2	High	LongBengShang
257	877	12	Northeast	6.4	16.4	3200	9456	6.1	3.3	High	ShaBaChong
258	1066	12	North	5.0	16.2	3849	7232	6.0	3.1	High	QiKeDun
259	863	18	Flat	5.2	16.3	3459	10491	5.7	3.5	High	TieTang
260	833	Null	Northwest	8.9	17.2	3141	9230	5.8	4.5	High	TieTang
261	658	21	South	10.1	19.7	4451	8256	4.9	5.7	High	MaoLinShan
262	866	19	South	6.1	16.4	3295	10033	5.8	3.7	High	TieTang
263	899	10	South	6.6	16.8	3941	9435	6.1	3.8	Low	LongBengXia
264	870	3	Northeast	6.4	16.8	2808	10211	5.9	4.0	High	TieTang
265	723	9	North	10.9	19.1	4696	8111	5.0	5.9	High	XiangTang
266	844	18	Northeast	8.4	17.8	2951	9136	5.7	4.6	High	DaCaoPing
267	742	24	West	9.5	17.2	4622	7657	5.2	5.7	High	XiangTang
268	639	4	North	9.3	21.1	3045	8857	4.7	6.3	Low	DaCaoPing
269	1310	24	Southeast	3.3	14.5	4142	11635	6.2	1.8	High	TieTang
270	739	12	Northwest	10.1	19.5	3833	7895	5.1	5.9	High	LongBengShang
271	834	10	Northwest	8.0	16.6	3093	9130	5.8	3.8	High	LongBengShang
272	833	20	Southwest	9.0	16.3	3295	9235	5.8	4.2	Low	XiangTang
273	859	25	Southeast	6.6	16.4	3284	6240	6.2	3.7	High	DaCaoPing
274	809	15	Southwest	8.5	17.2	3398	9425	5.8	4.4	Low	ShaBaChong
275	663	2	East	8.8	19.1	4823	8346	4.9	5.9	Low	XiangTang
276	800	15	West	7.6	17.5	3195	9329	5.9	4.1	High	ShaBaChong
277	1545	15	East	4.7	13.8	4960	11557	6.3	2.5	High	TieTang
278	1179	13	Southwest	4.9	15.9	4214	10851	5.8	2.7	Low	QiKeDun
279	1468	2	Northwest	4.6	14.0	4699	11339	6.3	1.6	High	ShaBaChong
280	1187	14	Southwest	6.2	15.1	3588	9844	6.1	2.4	High	MaoLinShan
281	853	6	East	8.6	17.5	3067	9636	5.8	4.2	Low	ChenJiaShan
282	649	10	Southeast	11.2	20.5	3406	8029	4.7	6.9	High	DaCaoPing
283	642	13	Northeast	10.2	21.2	3634	Null	4.6	6.6	High	LongBengShang
284	1542	14	Northwest	4.0	14.1	3888	11593	6.1	2.2	High	LongBengXia
285	1165	16	Southeast	5.8	15.5	4036	10215	6.2	2.2	High	LongBengShang
286	1256	12	South	3.8	13.8	3802	11500	6.1	1.6	High	ShaMuLin
287	1565	13	Northeast	3.8	14.4	4885	11702	6.6	2.1	High	LongBengXia
288	1312	8	North	4.5	14.2	4579	11226	6.1	2.1	High	LongBengXia
289	825	15	Flat	9.0	18.2	3631	9175	5.9	4.5	Low	ShaMuLin
290	711	24	North	8.0	17.7	5064	7640	5.1	5.9	High	XiangTang
291	1253	12	West	4.1	13.9	4893	11325	6.3	1.8	High	ShaMuLin
292	903	19	West	5.2	16.2	4137	6764	6.1	3.5	Low	QiKeDun
293	770	9	Northwest	9.4	18.0	5089	9258	5.8	4.9	High	TieTang
294	1157	16	Flat	5.7	15.4	4325	10635	5.9	3.3	High	TieTang
295	655	21	South	10.9	20.0	3847	8319	4.6	6.6	High	ChenJiaShan
296	665	7	Flat	11.0	20.0	4952	8149	4.9	5.9	Low	QingYuan
297	622	12	Flat	8.3	20.0	3792	8751	4.6	6.7	High	ChenJiaShan
298	1274	13	North	4.9	15.0	3293	10966	6.3	2.2	High	ChenJiaShan
299	696	9	Northwest	10.4	19.7	4704	8958	5.0	6.0	High	MaoLinShan
300	669	19	South	8.2	19.5	3698	7160	5.0	5.8	Low	ShaBaChong
301	1210	11	East	5.8	14.9	3702	10488	6.1	3.0	High	QiKeDun
302	1475	7	South	3.3	13.8	4086	11524	6.4	2.2	High	LongBengXia
303	1229	23	Flat	4.8	14.8	3366	10290	5.8	2.0	High	LongBengXia
304	736	12	West	10.4	17.1	3893	8461	5.1	5.7	Low	DaCaoPing
305	807	6	Southwest	8.0	16.0	2815	9660	5.7	4.0	Low	XiangTang
306	847	8	Southwest	8.6	16.3	3656	9521	5.7	4.7	High	MaYiFen
307	774	9	Southwest	8.2	19.4	4665	8088	5.4	4.7	High	MaoLinShan
308	870	23	Northeast	6.0	16.2	3161	9784	5.8	3.9	Low	QingYuan
309	731	10	Northwest	9.0	17.3	4932	8753	5.8	5.0	High	ShaMuLin
310	777	1	East	8.6	18.2	4137	8879	5.5	4.5	High	LongBengShang
311	876	7	East	5.9	15.5	3438	6754	6.0	3.7	High	TieTang
312	1270	4	South	4.8	14.4	4508	11320	6.0	1.8	High	TieTang
313	706	14	Southeast	8.9	17.0	5085	7806	5.0	5.9	High	MaoLinShan
314	691	6	Flat	11.0	19.5	4844	7455	4.8	6.2	High	QiKeDun
315	664	17	Southeast	10.0	19.1	4755	7999	4.8	5.5	High	MaoLinShan
316	1168	3	Flat	4.8	15.8	3491	10204	5.9	2.5	High	QiKeDun
317	1509	17	Southwest	3.9	14.1	4550	11496	5.9	1.6	Low	MaoLinShan
318	1090	26	Northwest	4.1	16.9	2777	7324	6.3	3.6	High	MaoLinShan
319	906	16	Southeast	5.0	15.2	2875	6349	6.0	4.0	High	LongBengXia
320	867	26	Flat	6.6	16.9	3534	9432	6.0	3.7	High	LongBengShang
321	1268	5	West	4.4	15.2	4563	10042	6.0	2.2	High	ShaBaChong
322	647	12	West	8.7	20.0	3257	8267	4.7	7.0	High	QingYuan
323	858	19	North	8.2	16.9	3922	9615	5.6	4.4	Low	QingYuan
324	801	7	East	8.3	16.9	3462	9526	5.6	4.4	Low	QiKeDun
325	855	20	Southeast	5.5	15.8	3925	6791	6.1	3.0	High	QiKeDun
326	701	26	Flat	9.2	18.7	3789	8003	5.1	5.7	High	ShaBaChong
327	878	1	East	5.7	15.9	3495	6563	6.3	3.5	High	LongBengXia
328	706	13	West	8.4	17.6	5133	7652	5.2	5.8	High	QiKeDun
329	879	23	Flat	5.7	15.5	3217	6141	6.2	3.4	High	LongBengXia
330	854	20	Northeast	7.0	15.9	3093	6833	6.1	3.9	High	QingYuan
331	679	5	Southeast	9.7	19.4	4153	8238	4.8	6.3	Low	DaCaoPing
332	664	3	Flat	8.7	21.6	3519	8331	4.5	6.5	High	XiangTang
333	1277	9	South	5.0	14.3	4479	11915	6.0	1.3	High	ChenJiaShan
334	892	5	West	6.7	16.2	2880	10721	6.0	3.8	High	QiKeDun
335	886	17	Southwest	6.5	17.5	3129	9048	5.7	3.8	Low	ShaMuLin
336	737	11	East	8.9	19.1	4767	7775	5.1	5.7	High	QiKeDun
337	731	18	South	10.1	17.1	4463	8102	5.1	5.7	High	QiKeDun
338	1255	17	East	4.1	14.0	3614	11205	6.0	2.2	High	ShaBaChong
339	685	23	Northwest	9.6	19.3	4758	8263	4.8	6.0	High	MaYiFen
340	724	11	Southwest	10.5	17.3	3572	7964	5.1	5.7	High	QiKeDun
341	693	1	Southwest	9.7	19.5	3881	8637	4.8	5.5	High	ShaMuLin
342	867	8	Southeast	5.2	16.5	3246	9449	Null	3.5	High	QingYuan
343	1172	21	Northeast	4.1	15.7	4637	9978	6.2	2.8	High	ShaMuLin
344	1480	19	West	3.9	13.6	4869	11770	6.2	1.4	Low	MaYiFen
345	742	11	Northeast	7.1	17.3	4182	8648	5.5	4.6	High	MaoLinShan
346	730	14	South	9.1	19.3	4095	8482	5.0	5.5	Low	TieTang
347	1260	12	Southeast	4.4	14.9	4827	10672	6.1	2.5	Low	TieTang
348	749	15	Northeast	9.2	19.7	5412	8485	5.0	5.8	High	QiKeDun
349	727	22	Northeast	8.2	18.3	3907	7533	5.2	5.8	High	MaYiFen
350	1280	18	Southeast	4.6	14.7	3740	11924	6.2	2.3	High	TieTang
351	1093	25	Northeast	4.7	16.3	3979	6586	6.1	3.7	High	ChenJiaShan
352	717	19	Southeast	10.2	19.9	4974	8344	5.3	5.6	High	QiKeDun
353	1215	23	West	4.5	15.2	4588	10760	6.0	2.7	High	MaoLinShan
354	876	21	West	5.4	16.8	3321	10661	6.2	3.8	High	QiKeDun
355	1256	15	Flat	5.5	15.2	4318	10539	6.1	3.4	Low	MaoLinShan
356	1078	1	Flat	5.9	16.5	3969	7028	6.1	3.3	High	MaoLinShan
357	888	4	Northeast	5.6	16.4	2901	6946	6.0	3.1	High	QingYuan
358	805	15	West	7.8	16.7	3480	9270	5.7	4.8	Low	TieTang
359	814	8	Flat	8.4	16.3	3559	9564	5.6	4.1	Low	LongBengXia
360	746	16	Southwest	10.1	18.3	5261	7914	5.2	5.6	Low	XiangTang
361	1014	22	Southwest	6.1	16.7	2711	7005	6.1	3.4	High	ShaMuLin
362	833	25	Southwest	7.9	16.3	3781	9488	5.7	3.5	High	MaYiFen
363	740	1	Flat	9.4	17.7	5173	8114	5.8	4.8	High	QingYuan
364	742	2	South	8.7	17.0	3877	7588	5.2	5.6	High	ChenJiaShan
365	870	25	Southwest	5.2	15.5	4131	6967	6.2	3.9	High	ChenJiaShan
366	734	7	Southwest	8.8	19.1	4737	7953	5.1	5.2	High	MaYiFen
367	906	5	South	6.3	15.4	3119	6187	6.1	3.1	Low	ChenJiaShan
368	882	18	Flat	5.2	15.3	3100	6377	6.3	3.1	High	ChenJiaShan
369	874	26	Southeast	5.3	16.2	3344	10291	6.1	3.3	High	MaYiFen
370	845	7	Flat	7.4	17.1	3826	9394	5.7	4.6	High	LongBengShang
371	694	4	Northeast	8.7	19.5	4982	8204	4.9	5.7	High	DaCaoPing
372	1556	26	North	3.5	13.9	3864	11917	6.4	2.2	High	QingYuan
373	1231	15	South	5.1	15.2	4299	10229	6.0	2.1	High	LongBengXia
374	1091	15	North	4.9	17.2	2497	7491	6.2	3.4	High	XiangTang
375	877	26	Northeast	6.5	16.3	3396	9958	6.0	3.8	High	ShaMuLin
376	775	17	Flat	7.5	19.0	5564	8362	5.5	5.2	High	QiKeDun
377	756	24	South	9.3	18.6	5040	9262	5.5	4.7	High	ChenJiaShan
378	1037	8	Southwest	5.1	16.9	3453	7487	6.2	3.3	High	ShaMuLin
379	789	23	East	9.0	18.1	4351	8805	5.8	5.3	High	LongBengXia
380	731	20	East	10.0	17.5	4573	9039	5.6	4.7	High	XiangTang
381	1035	26	Northwest	4.6	16.3	3033	6899	6.0	3.5	High	ShaBaChong
382	668	7	Northwest	10.4	20.5	3588	8662	4.7	6.6	High	XiangTang
383	1184	3	West	4.2	15.4	4830	10322	6.2	2.4	Low	QiKeDun
384	877	19	North	5.5	17.3	2961	9634	6.2	3.6	High	ShaBaChong
385	685	9	Flat	8.6	19.2	4419	7457	4.9	6.2	Low	ShaBaChong
386	1456	17	Northeast	4.4	14.0	4971	11701	5.8	2.0	High	XiangTang
387	1242	17	Southwest	5.0	14.8	4571	10188	5.9	2.5	High	LongBengXia
388	701	4	East	9.3	17.6	3516	7691	5.1	5.7	Low	LongBengXia
389	747	24	Northeast	8.7	17.7	4100	8259	5.6	5.1	High	LongBengShang
390	1205	10	Northwest	5.3	14.9	4524	10367	6.1	3.3	High	XiangTang
391	678	12	Southeast	9.9	19.5	4095	8173	4.7	5.7	Low	MaoLinShan
392	1504	1	East	4.8	14.0	3927	11540	6.0	1.6	High	QiKeDun
393	1317	19	East	4.8	14.3	3566	11229	6.4	1.6	High	ChenJiaShan
394	1526	3	Southeast	3.7	13.7	4305	11745	5.9	1.6	High	LongBengXia
395	731	11	West	11.0	18.5	4557	8161	5.2	5.5	High	LongBengXia
396	1307	5	North	4.9	14.7	4617	11652	6.5	1.8	High	QiKeDun
397	1307	4	Southwest	5.0	14.6	3422	11777	6.0	2.0	Low	ChenJiaShan
398	1483	17	Flat	5.0	14.5	4743	11421	6.2	2.4	High	XiangTang
399	696	24	Flat	8.8	19.7	4399	7145	5.0	6.2	High	QingYuan
400	673	18	Northwest	11.0	20.0	4089	8950	4.9	5.8	High	XiangTang
401	642	13	North	9.2	19.5	3091	8361	4.6	6.9	High	QiKeDun
402	1513	19	North	4.6	14.5	3681	11999	5.9	1.5	High	MaYiFen
403	870	8	Southwest	6.9	15.7	3990	6552	6.2	4.0	High	ChenJiaShan
404	713	4	Southwest	8.7	18.9	3857	8148	5.1	5.9	Low	QingYuan
405	739	8	Flat	7.8	17.8	5398	8378	5.6	4.8	High	TieTang
406	686	12	West	10.0	19.7	4296	7789	4.9	5.6	High	TieTang
407	665	8	Flat	9.7	19.3	3753	8120	5.0	5.8	Low	LongBengXia
408	744	20	Southwest	10.4	18.9	4860	8426	5.1	5.9	High	LongBengXia
409	747	24	South	10.0	17.3	5093	9187	5.4	4.8	High	TieTang
410	1458	24	North	4.9	13.8	4987	11461	6.2	1.2	High	QingYuan
411	876	20	South	6.1	16.2	3057	9747	5.8	3.6	High	LongBengShang
412	1460	25	Flat	4.0	13.5	3670	11640	6.5	1.9	High	DaCaoPing
413	736	12	East	8.2	17.5	5477	7679	5.1	5.5	High	MaoLinShan
414	1062	12	East	5.0	16.6	3209	7359	6.0	3.8	High	ChenJiaShan
415	767	16	Northwest	8.7	19.0	4599	8801	5.5	4.8	High	QiKeDun
416	894	5	Northeast	5.0	16.8	3128	9952	6.2	3.6	High	LongBengShang
417	792	8	Northeast	9.0	17.5	2947	9600	5.9	3.5	Low	TieTang
418	818	19	North	7.1	16.4	3175	9451	5.8	4.8	High	TieTang
419	671	20	Southwest	8.7	19.4	3707	8734	4.8	6.1	Low	ChenJiaShan
420	678	21	Southwest	8.4	19.3	4414	7840	4.8	6.1	High	QiKeDun
421	841	24	East	7.2	16.8	2949	9027	5.8	4.0	High	TieTang
422	893	22	South	5.4	16.6	3048	9042	5.8	3.4	Low	XiangTang
423	631	25	South	11.4	20.0	3478	8363	4.3	6.6	High	LongBengShang
424	1158	8	Northwest	4.5	15.2	4055	9811	6.2	3.4	High	TieTang
425	884	26	Southwest	5.0	15.5	3054	6492	6.1	3.6	High	LongBengShang
426	776	9	Northwest	7.4	19.1	4308	8820	5.9	4.8	High	MaoLinShan
427	716	14	West	8.3	18.9	3815	7881	5.1	5.6	High	ShaMuLin
428	621	22	Northwest	10.9	21.7	3167	8935	4.3	6.9	High	TieTang
429	809	19	West	7.1	16.3	3681	9413	5.9	3.9	Low	ChenJiaShan
430	793	23	Northwest	8.2	17.1	3972	9278	5.6	4.4	High	TieTang
431	781	25	West	9.8	18.0	4887	8191	5.8	5.2	High	LongBengShang
432	700	6	Northwest	10.8	18.8	4139	8224	5.3	6.0	High	TieTang
433	845	22	Southeast	7.5	18.2	3013	9670	5.7	4.3	Low	ShaMuLin
434	1484	8	Flat	4.6	14.3	4089	11827	6.2	2.2	High	XiangTang
435	625	3	Southeast	9.0	22.3	3546	8584	4.3	6.5	High	LongBengXia
436	816	2	West	7.4	18.5	3839	9392	5.6	4.2	High	MaYiFen
437	641	23	Southwest	9.5	22.5	3077	8346	4.4	6.6	High	DaCaoPing
438	873	19	Flat	5.1	15.6	3168	6379	6.2	3.3	High	ShaMuLin
439	1285	10	West	5.2	15.3	4251	10306	6.0	3.0	High	TieTang
440	792	15	West	7.2	17.9	3653	9341	5.8	4.5	Low	LongBengShang
441	783	4	Northeast	8.5	17.9	4814	8605	5.6	5.1	High	LongBengShang
442	790	10	Northwest	8.0	17.8	3850	9126	5.8	3.7	High	DaCaoPing
443	646	2	South	11.4	19.2	3670	8917	4.7	6.6	Low	LongBengXia
444	850	14	North	7.0	18.3	3438	9278	5.9	3.3	High	TieTang
445	1245	8	West	5.4	15.2	4148	10337	6.1	2.5	High	TieTang
446	1473	16	Southeast	3.8	13.6	3671	11909	6.2	1.5	High	ShaBaChong
447	667	16	South	9.9	19.1	3693	7987	5.0	6.0	Low	LongBengShang
448	1012	6	Northwest	4.9	16.1	2518	7385	6.0	3.7	High	LongBengXia
449	1184	22	North	4.7	15.4	3162	10663	6.1	2.6	High	QingYuan
450	1261	26	West	4.2	15.0	3649	10153	6.2	2.7	Low	LongBengShang
451	809	9	Southeast	7.8	17.2	2967	9176	5.9	3.8	Low	XiangTang
452	643	7	Southwest	10.9	20.7	3428	8754	4.5	6.8	Low	XiangTang
453	665	20	Southeast	8.9	21.7	3070	8489	4.6	6.5	High	QiKeDun
454	1181	14	South	5.9	15.2	4899	10322	5.9	2.1	High	TieTang
455	672	8	West	9.5	19.8	4176	7602	4.9	5.9	High	ChenJiaShan
456	799	3	West	7.5	18.0	2816	9334	5.9	3.7	Low	LongBengShang
457	799	11	South	7.4	17.8	3465	9575	5.7	4.8	Low	TieTang
458	1300	9	Northeast	4.9	14.5	4372	11996	6.0	2.5	High	TieTang
459	646	21	Northwest	9.8	20.9	3126	8459	4.5	6.6	High	QingYuan
460	Null	14	Southeast	8.5	19.9	4380	8407	4.9	6.1	High	ChenJiaShan
461	896	10	West	6.1	16.3	3817	9915	5.9	3.6	Low	QingYuan
462	650	1	Flat	10.7	20.5	3320	8473	4.5	7.0	High	MaYiFen
463	1502	23	Flat	4.8	13.7	4628	11315	6.0	1.2	Low	TieTang
464	1523	8	South	4.0	14.2	3000	11624	6.6	1.4	High	LongBengShang
465	706	6	South	9.2	17.8	3797	7599	5.3	6.0	High	ShaBaChong
466	792	17	Northwest	8.1	17.9	3749	9399	5.6	4.6	Low	XiangTang
467	751	20	Southwest	9.3	17.5	4643	8343	5.5	5.1	High	QingYuan
468	663	26	Northeast	8.7	21.3	3109	8685	4.5	6.5	Low	LongBengShang
469	853	13	West	7.3	16.8	3693	9716	5.9	3.7	High	TieTang
470	808	16	Flat	7.9	16.6	3284	9692	5.6	4.1	Low	LongBengShang
471	872	2	Northeast	5.3	16.3	2958	10031	6.1	3.4	High	XiangTang
472	749	16	East	8.1	18.2	4614	9084	5.7	5.0	High	ShaBaChong
473	890	14	Northeast	6.2	16.5	3403	9896	6.0	3.5	High	LongBengShang
474	1088	17	West	4.5	16.4	3098	7328	6.0	3.3	High	QiKeDun
475	806	12	North	7.6	17.1	3920	9451	5.7	4.1	Low	XiangTang
476	667	24	East	8.8	21.2	3541	8757	4.3	6.7	High	LongBengShang
477	1283	23	North	4.7	14.3	3684	11365	6.3	1.3	Low	QingYuan
478	1547	5	Northeast	4.7	13.9	3330	11481	6.4	1.4	Low	LongBengXia
479	890	24	Flat	5.8	17.1	3270	10637	5.9	3.8	High	QiKeDun
480	620	22	South	9.9	21.6	3887	8702	4.5	7.1	High	LongBengXia
481	799	5	North	7.7	16.1	3933	9285	5.8	3.8	High	LongBengShang
482	665	21	Northeast	9.8	19.2	3409	8952	4.3	6.9	High	LongBengXia
483	1530	22	East	4.2	13.6	4915	11489	6.4	1.7	Low	LongBengXia
484	1308	10	West	4.6	14.5	4764	11652	6.0	1.3	Low	LongBengShang
485	662	3	West	8.4	19.6	3771	8578	4.5	6.8	High	TieTang
486	714	7	Northwest	8.4	19.7	4164	7917	5.2	5.8	High	LongBengXia
487	1499	25	Northwest	3.4	14.5	4146	11421	6.3	1.7	High	QingYuan
488	630	15	Northeast	8.6	20.8	3186	8914	4.4	7.0	High	ChenJiaShan
489	888	2	West	5.5	16.3	3776	9851	5.7	3.8	High	ShaBaChong
490	684	26	East	10.2	19.7	4735	7917	4.9	6.1	High	TieTang
491	726	1	Southwest	8.6	18.6	Null	8450	5.2	5.5	High	TieTang
492	670	25	South	8.1	20.0	3596	8227	4.9	6.2	High	ShaMuLin
493	626	20	Northeast	9.5	19.0	3573	8233	4.4	6.9	Low	XiangTang
494	692	13	Southwest	8.5	19.5	4312	7573	5.0	5.9	High	QingYuan
495	682	4	Flat	9.7	19.8	3712	8712	4.8	6.1	High	TieTang
496	641	24	East	11.2	20.7	3239	8134	4.7	7.2	High	QiKeDun
497	851	14	North	7.3	16.7	3152	9333	5.9	3.6	Low	QiKeDun
498	659	17	South	9.0	19.6	4200	7592	4.9	6.3	High	QingYuan
499	860	23	Southeast	6.0	17.2	3478	10301	5.8	3.6	High	LongBengShang
500	778	5	Southeast	9.7	18.5	4379	8887	5.6	5.0	High	ShaBaChong
501	1292	7	Northeast	3.7	14.0	3530	11645	6.2	2.2	High	TieTang
502	804	9	Southwest	8.4	16.1	3788	9637	5.7	4.7	Low	LongBengXia
503	795	6	Northeast	7.3	17.1	3679	9100	5.7	3.8	High	TieTang
504	1202	3	Flat	5.0	15.0	4254	10946	5.9	2.5	High	QingYuan
505	1480	15	Northeast	4.7	14.0	4746	11502	5.9	1.8	High	LongBengXia
506	865	22	Northeast	6.1	17.4	3774	9397	6.0	3.6	High	LongBengShang
507	836	21	Northwest	8.6	17.2	3294	9561	5.8	3.6	Low	QiKeDun
508	714	15	Northeast	8.9	18.9	4517	7718	5.2	5.7	High	QingYuan
509	743	24	North	8.2	19.8	3677	8326	5.0	5.7	High	ShaBaChong
510	887	8	West	5.8	16.3	3121	10074	5.9	3.8	High	LongBengXia
511	651	10	Flat	8.5	19.9	3004	8431	4.7	7.1	Low	ShaMuLin
512	1282	22	West	4.6	14.8	4621	11396	6.2	1.3	High	TieTang
513	828	3	North	8.9	18.3	2969	9585	5.8	3.5	Low	TieTang
514	693	9	West	10.7	19.7	4375	7095	4.7	5.9	High	ShaMuLin
515	813	3	South	8.4	17.1	3771	9670	5.7	4.7	High	MaoLinShan
516	895	26	East	6.8	16.2	2988	9169	5.8	3.8	Low	ChenJiaShan
517	681	7	North	9.0	19.2	4940	8433	4.9	6.0	High	MaYiFen
518	622	19	Southwest	10.2	19.4	3725	8404	4.5	6.7	Low	ShaMuLin
519	722	17	Southeast	10.4	20.0	4991	8123	5.1	5.6	High	QiKeDun
520	890	17	West	6.7	16.2	3927	9251	5.7	3.7	High	XiangTang
521	1297	7	Flat	3.5	14.4	3601	11508	6.0	2.1	High	ChenJiaShan
522	656	1	Southeast	10.5	19.0	3969	7795	4.9	6.2	High	TieTang
523	1222	10	Flat	4.1	14.8	3458	10177	5.8	3.0	High	XiangTang
524	840	2	East	7.1	18.3	3471	9192	5.7	4.0	Low	ShaBaChong
525	848	23	Flat	8.5	18.0	3764	9528	5.8	4.7	High	DaCaoPing
526	1279	22	Southwest	5.2	15.2	4791	10913	6.0	3.0	High	LongBengShang
527	886	9	South	6.9	15.4	2953	6203	6.0	3.1	Low	XiangTang
528	734	4	Flat	9.8	17.9	4217	8529	5.8	4.9	High	ChenJiaShan
529	1081	4	Flat	4.7	17.2	2545	7237	6.0	3.5	High	DaCaoPing
530	1223	8	South	4.8	15.1	3405	10933	6.2	3.4	Low	QingYuan
531	712	22	Northeast	10.3	18.3	4643	8333	5.2	5.9	High	QingYuan
532	1469	12	West	3.4	14.1	4201	11405	6.4	1.3	High	ChenJiaShan
533	782	17	Flat	7.4	17.8	5430	8765	5.3	4.6	High	QiKeDun
534	803	23	West	7.5	16.9	Null	9389	5.8	3.7	Low	XiangTang
535	1535	4	South	3.8	14.0	3226	11537	6.3	1.6	High	MaoLinShan
536	1302	3	South	3.5	13.7	3733	11918	6.3	1.5	High	LongBengXia
537	1155	11	Southeast	5.9	15.7	3330	10812	6.2	2.1	High	QingYuan
538	620	9	Southeast	8.2	20.6	3783	8824	4.4	6.7	High	QiKeDun
539	1512	25	North	4.2	14.2	3342	11647	6.3	2.0	High	QingYuan
540	741	10	Southeast	9.8	19.3	4631	9186	5.9	5.0	High	XiangTang
541	1192	16	Northeast	4.8	15.9	3836	10332	5.8	3.3	High	ShaBaChong
542	894	24	West	6.8	16.5	3157	9418	5.8	3.9	Low	QingYuan
543	895	6	Southeast	5.1	16.9	2958	9517	5.7	3.3	High	XiangTang
544	747	17	Southwest	9.5	18.9	5260	8997	5.6	4.9	High	LongBengShang
545	714	17	Northwest	8.8	19.6	3648	8350	5.1	5.7	High	QingYuan
546	1544	15	Flat	3.4	13.9	3205	11675	5.9	1.7	High	QingYuan
547	903	25	Southeast	5.4	16.7	3877	6384	6.1	3.6	Low	TieTang
548	663	10	East	9.9	19.3	4373	7149	5.0	5.9	High	LongBengXia
549	894	5	Southeast	6.6	16.4	3700	9695	6.0	3.8	High	LongBengXia
550	748	11	Northwest	10.0	18.4	4122	7613	5.0	6.0	High	LongBengXia
551	862	8	Southwest	6.0	17.5	3131	9889	6.1	3.8	Low	LongBengXia
552	1561	23	Northeast	4.3	13.6	4356	11308	6.1	2.3	High	QiKeDun
553	1265	13	Southeast	4.9	Null	3110	11398	6.1	2.1	High	ShaMuLin
554	875	4	South	5.5	17.1	3205	9727	5.9	3.7	Low	TieTang
555	1560	8	Southwest	4.1	13.8	3697	11972	6.4	2.3	High	LongBengXia
556	651	18	South	9.2	19.2	3709	8574	4.7	7.2	High	TieTang
557	894	11	Northeast	5.9	16.8	3062	9644	5.9	3.6	High	TieTang
558	872	3	West	6.9	16.5	2862	10763	6.2	3.9	Low	LongBengXia
559	800	15	Flat	7.6	17.1	3957	9680	5.8	4.2	Low	LongBengShang
560	671	22	East	8.2	19.2	4565	8089	4.8	6.2	Low	ShaMuLin
561	667	22	North	8.8	19.4	4309	7855	4.8	5.7	High	LongBengXia
562	655	6	West	9.4	19.7	4951	8016	4.8	5.7	Low	QiKeDun
563	683	14	East	Null	19.8	3625	8509	4.7	6.2	High	QingYuan
564	718	16	Flat	10.3	17.0	3924	7903	5.1	5.4	High	QingYuan
565	1234	16	West	5.4	14.8	3295	10130	6.0	2.5	Low	TieTang
566	800	6	Northeast	7.8	18.4	3612	9037	5.7	4.9	Low	LongBengShang
567	659	26	North	11.0	19.9	4654	7104	5.0	6.2	High	LongBengShang
568	797	3	Northeast	8.3	17.7	2989	9483	5.6	4.4	Low	ShaBaChong
569	804	25	Southwest	7.6	17.6	3420	9066	5.7	3.8	Low	QiKeDun
570	695	15	Southwest	10.5	19.9	4808	7763	4.9	6.1	High	TieTang
571	667	14	East	9.9	21.7	3872	8215	4.4	6.7	High	LongBengShang
572	1245	9	West	4.3	15.2	3236	10860	6.2	2.2	High	MaoLinShan
573	659	17	West	10.4	19.8	3880	7205	4.8	6.2	High	MaYiFen
574	718	15	Northeast	9.0	19.5	4903	8266	5.1	5.6	High	ShaBaChong
575	884	23	North	6.8	16.9	3299	9447	6.0	3.4	High	TieTang
576	884	24	Southeast	5.4	16.3	3603	9148	6.2	3.7	High	QingYuan
577	795	3	Northwest	7.2	18.4	3259	9040	5.8	4.1	Low	LongBengShang
578	666	18	South	10.5	21.8	3736	8303	4.4	6.3	Low	ShaBaChong
579	621	3	East	9.5	20.6	3269	8029	4.5	7.1	High	MaoLinShan
580	1252	23	Southeast	3.5	14.5	4087	11715	6.1	1.4	Low	LongBengXia
581	724	20	Flat	10.0	19.0	5177	8158	5.1	5.7	High	TieTang
582	840	17	South	7.1	18.4	3801	9680	5.8	4.0	Low	LongBengShang
583	667	7	Southwest	10.8	20.3	3459	8413	4.5	7.0	High	MaoLinShan
584	919	14	Northwest	5.0	16.3	3267	6120	6.0	3.2	High	MaoLinShan
585	1012	7	South	4.8	16.4	3385	6784	6.2	3.7	High	TieTang
586	1284	5	Southwest	3.6	14.6	3275	11926	6.5	2.2	High	ShaBaChong
587	805	5	Southeast	7.7	16.5	3480	9264	5.6	3.4	Low	MaoLinShan
588	883	15	Flat	5.2	17.3	3657	9924	6.1	3.9	High	XiangTang
589	634	23	Southwest	10.3	19.6	3795	8545	4.5	7.1	High	MaoLinShan
590	1291	10	Southeast	3.4	13.7	4947	11549	6.1	1.7	Low	QingYuan
591	890	1	Flat	6.5	16.3	3341	6117	5.9	3.2	High	ChenJiaShan
592	678	13	Southwest	8.3	19.1	3835	7563	5.0	6.3	High	QiKeDun
593	847	23	Northwest	8.4	16.3	3418	9089	5.8	3.9	Low	QiKeDun
594	643	5	Southeast	11.0	19.5	3794	8556	4.7	7.0	Low	LongBengShang
595	879	13	Northwest	5.0	16.6	3440	6713	6.0	4.0	High	TieTang
596	871	24	South	5.5	16.4	3386	6874	6.2	3.8	Low	QingYuan
597	799	5	Northwest	8.3	16.2	3472	9151	5.7	4.6	Low	LongBengShang
598	1314	16	Southwest	4.0	13.9	4043	11734	6.3	1.2	High	MaYiFen
599	873	19	West	6.1	16.1	3220	6434	6.1	3.7	High	ChenJiaShan
600	1469	11	Southwest	4.1	14.3	4316	11762	6.3	2.0	Low	MaoLinShan
601	892	10	West	6.2	16.2	3493	6631	6.0	3.5	High	LongBengXia
602	897	14	East	6.3	17.4	3310	9829	6.2	3.4	Low	ChenJiaShan
603	770	1	East	9.7	18.2	5528	9113	5.4	4.7	High	QiKeDun
604	745	18	Southeast	10.5	19.3	5058	7724	5.1	5.5	High	QingYuan
605	723	1	East	8.1	17.3	5205	7525	5.1	5.8	Low	LongBengShang
606	660	4	East	11.2	19.1	3365	8495	4.5	7.1	High	LongBengShang
607	796	26	Flat	8.6	16.9	3222	9445	5.9	4.0	Low	QingYuan
608	880	11	Southeast	6.7	17.5	2864	9433	5.9	3.8	High	XiangTang
609	652	13	West	8.3	21.1	3505	8191	4.7	6.9	High	TieTang
610	1060	13	Southwest	5.3	16.8	3639	7191	6.1	3.6	High	MaYiFen
611	730	17	Southwest	10.0	17.7	4658	Null	5.8	5.2	High	ChenJiaShan
612	891	26	Northwest	6.8	15.2	3495	6631	6.1	3.3	High	XiangTang
613	694	2	Northwest	10.9	19.3	4836	8647	4.8	6.2	High	ChenJiaShan
614	765	18	West	7.5	17.6	5090	9276	5.6	5.1	High	MaoLinShan
615	712	9	Northwest	10.7	17.5	5095	7800	5.2	5.5	Low	ShaBaChong
616	891	10	South	6.3	16.8	3068	9761	5.8	3.8	High	LongBengShang
617	637	18	East	8.6	21.7	3182	8988	4.4	6.2	Low	QiKeDun
618	626	3	Northeast	11.1	22.0	3469	8452	4.5	6.4	Low	LongBengXia
619	882	13	Southwest	6.4	16.6	3597	10169	6.1	3.9	High	TieTang
620	1567	21	South	4.2	13.7	3395	11355	6.2	1.7	High	LongBengShang
621	847	26	Southwest	8.3	18.0	3887	9437	5.8	4.4	Low	XiangTang
622	1097	17	Southeast	4.9	16.2	3769	7025	6.1	3.2	High	LongBengShang
623	753	1	Southeast	9.2	18.2	4412	8079	5.8	4.6	High	ChenJiaShan
624	1458	5	South	3.9	13.7	3922	11708	6.4	1.8	Low	QiKeDun
625	774	21	Northeast	7.5	18.8	5263	8560	5.4	5.2	High	LongBengShang
626	852	14	Northeast	5.2	16.3	3742	6396	5.8	3.3	Low	TieTang
627	1281	5	Flat	3.5	14.3	4801	11779	6.2	1.3	Low	MaYiFen
628	664	1	Northeast	8.6	19.4	3574	8965	4.3	7.1	High	ShaMuLin
629	739	13	Northwest	8.7	17.1	4530	7532	5.3	5.2	High	QingYuan
630	675	21	Flat	8.2	19.1	3898	7450	4.8	6.2	High	QingYuan
631	826	8	Flat	8.9	16.5	3056	9602	5.7	4.2	Low	ShaBaChong
632	645	2	Southeast	9.7	19.8	3274	8617	4.5	6.9	High	ShaBaChong
633	1510	13	Northwest	4.5	13.7	3730	11969	6.0	2.1	Low	MaYiFen
634	644	8	South	11.3	21.5	3689	8750	4.7	6.9	High	QingYuan
635	761	26	Southwest	9.5	17.5	4398	9277	5.6	5.0	High	ShaBaChong
636	700	17	Northeast	8.8	19.2	5462	8148	5.2	5.8	High	TieTang
637	631	2	Southeast	9.5	21.1	3621	8161	4.6	6.9	High	LongBengShang
638	824	19	South	7.8	17.5	3375	9234	5.8	3.9	Low	XiangTang
639	1007	9	South	4.2	16.6	3628	7013	6.2	3.9	High	QiKeDun
640	1227	12	Northwest	6.2	15.3	4178	10370	6.2	2.8	Low	TieTang
641	860	13	Southeast	5.6	16.0	3207	10913	6.0	3.9	High	ChenJiaShan
642	890	16	East	6.0	16.2	3988	9629	6.0	3.8	Low	ShaMuLin
643	1280	22	Flat	3.9	14.3	3726	11578	6.2	2.4	High	QiKeDun
644	1265	5	South	3.5	14.2	3438	11791	6.2	2.1	Low	ShaBaChong
645	1051	2	West	5.7	16.5	3761	6867	6.1	3.7	High	ShaMuLin
646	863	18	East	6.9	16.4	3121	10176	6.2	3.7	High	DaCaoPing
647	1269	5	Southwest	5.0	14.5	3158	11952	6.2	2.0	High	LongBengShang
648	852	13	Southeast	8.2	16.6	2830	9708	5.8	4.0	Low	ChenJiaShan
649	643	22	South	10.4	20.2	3973	8955	4.5	6.8	High	MaYiFen
650	1498	11	South	4.1	13.7	4382	11579	6.6	2.4	Low	LongBengShang
651	713	23	Flat	10.6	18.8	4631	7797	5.1	5.6	Low	LongBengXia
652	841	16	West	7.9	16.0	3957	9095	5.8	3.8	Low	MaoLinShan
653	735	3	Northwest	9.0	18.3	4233	8620	5.6	4.7	High	QiKeDun
654	1229	15	South	5.5	15.2	3510	10978	6.2	2.5	High	ShaMuLin
655	719	20	North	10.4	19.3	5284	7742	5.2	5.6	High	MaYiFen
656	1290	17	West	4.4	13.9	4740	11404	6.4	2.1	High	ChenJiaShan
657	1204	22	Southwest	6.0	15.2	3405	10069	6.2	2.6	High	LongBengShang
658	1161	15	Flat	4.1	15.1	4610	10689	6.2	3.3	High	DaCaoPing
659	625	22	Southeast	8.5	20.1	3043	8171	4.7	6.7	High	LongBengShang
660	772	10	South	8.5	17.8	5376	8714	5.9	4.7	High	LongBengShang
661	1046	15	West	4.9	16.8	3298	7071	6.3	3.6	High	TieTang
662	644	24	South	9.5	21.0	3972	8163	4.6	6.6	High	QingYuan
663	662	10	Northwest	9.4	19.0	4666	8698	4.8	6.2	Low	MaoLinShan
664	870	4	Southwest	6.2	16.1	3246	6956	6.1	3.9	Low	DaCaoPing
665	734	22	North	9.3	18.5	5136	7739	5.1	5.9	High	QingYuan
666	1219	20	Southwest	5.4	14.9	4621	10748	5.8	2.5	High	LongBengShang
667	1096	19	South	4.9	17.1	2772	6739	6.1	3.8	Low	XiangTang
668	780	23	Northwest	7.9	17.3	5123	8382	5.8	4.7	High	DaCaoPing
669	651	15	Northwest	8.6	21.6	3252	8802	4.4	6.4	Low	TieTang
670	1185	6	Northwest	5.2	15.5	4681	10403	6.0	2.3	Low	DaCaoPing
671	657	15	Northwest	10.3	19.2	3637	8679	4.4	6.9	Low	LongBengXia
672	631	13	East	9.8	22.2	3215	8041	4.3	6.8	High	TieTang
673	847	8	East	8.3	18.2	2875	9585	5.8	3.8	Low	ShaMuLin
674	866	18	North	6.5	16.7	3017	9151	6.1	3.8	Low	DaCaoPing
675	918	13	East	5.4	16.0	3797	6322	6.0	3.1	High	QingYuan
676	1187	3	West	4.4	15.7	4032	10172	5.9	2.0	High	XiangTang
677	880	3	Flat	5.2	17.2	2821	9121	6.2	3.8	High	DaCaoPing
678	627	4	East	9.3	20.1	3837	8668	4.7	7.2	High	QingYuan
679	1537	20	Flat	4.7	13.6	4623	11345	6.7	1.9	Low	XiangTang
680	1180	25	East	5.4	15.0	4218	10018	6.2	2.3	Low	TieTang
681	800	20	Northwest	8.6	18.0	2947	9648	5.8	3.7	Low	LongBengXia
682	1165	21	West	6.1	15.8	4691	10094	5.8	2.8	Low	LongBengShang
683	657	16	East	9.2	19.7	3867	7483	4.7	6.2	High	QiKeDun
684	859	2	Southeast	7.8	17.5	3636	9604	5.8	4.2	Low	ChenJiaShan
685	1223	18	Northwest	4.5	14.7	4375	10329	5.9	3.3	High	QingYuan
686	1154	17	South	4.6	15.4	4584	9958	6.3	2.8	Low	XiangTang
687	895	21	Southwest	5.7	17.5	3998	10920	6.2	4.0	High	QiKeDun
688	1534	16	Southwest	4.7	14.0	4886	Null	6.0	2.2	High	QiKeDun
689	1193	11	Southwest	5.7	15.5	3011	10294	5.9	2.8	High	QiKeDun
690	860	1	Southwest	6.6	16.9	3059	10530	6.2	3.6	High	MaoLinShan
691	1524	11	Flat	4.9	13.7	3879	11700	5.7	2.1	High	QingYuan
692	807	15	Flat	7.3	16.5	3090	9642	5.9	4.5	Low	LongBengXia
693	684	18	Northeast	9.6	19.8	4935	7423	4.9	5.5	High	QingYuan
694	634	16	Northeast	8.4	19.7	3386	8894	4.3	6.9	High	DaCaoPing
695	705	14	Northwest	10.1	18.5	3702	8015	5.1	5.7	High	XiangTang
696	755	4	West	7.3	17.5	5182	8318	5.5	5.0	High	XiangTang
697	885	1	West	6.4	16.6	3179	9057	6.1	3.4	Low	LongBengXia
698	1551	5	East	4.0	14.3	3501	11937	5.9	2.4	High	ShaMuLin
699	730	7	Flat	8.9	17.5	4420	7965	5.2	5.5	High	QiKeDun
700	728	4	East	9.5	17.1	4539	7637	5.1	5.4	High	DaCaoPing
701	721	13	Flat	9.2	19.6	3836	8000	5.2	5.8	Low	LongBengXia
702	901	19	Northwest	5.2	15.9	3700	6073	5.9	3.6	Low	ShaMuLin
703	864	18	North	6.5	17.2	3184	9213	6.1	3.7	High	ShaBaChong
704	659	1	West	10.6	19.0	4432	7211	5.0	6.0	High	XiangTang
705	862	21	North	5.7	16.3	3103	9277	6.0	3.4	High	QiKeDun
706	1197	23	Flat	4.7	15.7	4289	10414	5.8	2.0	High	ShaBaChong
707	1468	10	Northeast	3.7	14.2	4411	11408	6.6	1.4	High	ChenJiaShan
708	1492	8	East	4.7	14.2	4835	11947	6.1	1.9	High	LongBengXia
709	660	23	Flat	9.2	19.1	4700	7595	5.0	5.5	High	ShaBaChong
710	1209	21	Southwest	6.3	15.0	3766	10729	6.1	3.2	High	MaoLinShan
711	716	8	East	8.7	19.0	5028	7665	5.2	5.5	High	LongBengShang
712	1153	11	Southwest	5.8	15.0	4472	10005	6.1	2.8	High	MaoLinShan
713	662	9	Southwest	8.4	19.4	3604	8463	4.8	5.6	High	MaYiFen
714	1287	19	Northwest	5.3	14.8	3444	10063	6.2	2.8	High	MaoLinShan
715	1280	19	Northwest	4.4	13.8	3499	11757	6.0	2.0	Low	XiangTang
716	1521	17	East	3.5	13.8	4188	11846	6.1	1.3	Low	DaCaoPing
717	720	6	Flat	9.1	18.7	5293	7946	5.3	5.8	Low	LongBengXia
718	1270	21	Northeast	3.6	14.1	4431	11452	6.4	2.2	Low	ShaBaChong
719	742	23	Southeast	7.1	17.5	5521	8920	5.6	5.2	High	LongBengXia
720	661	1	South	10.5	19.6	3833	7830	5.0	6.0	High	TieTang
721	1304	26	Flat	4.0	14.0	3837	11714	6.3	1.9	Low	TieTang
722	871	10	Southwest	6.3	16.4	3159	6161	6.2	3.3	High	LongBengXia
723	641	22	East	10.9	22.2	3880	8295	4.5	6.9	High	QingYuan
724	906	22	Southeast	6.2	15.0	3156	6673	5.8	3.6	High	LongBengXia
725	1008	5	South	5.9	16.7	3455	6793	6.0	3.6	Low	LongBengShang
726	870	22	South	5.9	15.2	3663	6164	6.1	3.6	High	ShaBaChong
727	1470	12	Northwest	4.1	14.4	4671	11644	6.4	2.0	High	ShaMuLin
728	1187	25	Southwest	Null	15.7	4980	10690	6.1	3.3	Low	QiKeDun
729	676	16	North	8.9	19.5	4868	7114	4.9	5.8	High	TieTang
730	1291	24	West	3.9	14.6	3943	11609	6.3	1.8	High	TieTang
731	658	23	South	9.1	19.2	3699	7831	5.0	5.6	High	ShaBaChong
732	858	12	East	8.4	17.7	3105	9255	5.7	3.5	Low	QingYuan
733	845	8	East	7.2	16.9	3588	9594	5.9	4.3	Low	LongBengShang
734	689	23	Southeast	9.5	19.6	4453	7609	5.0	5.5	High	ShaMuLin
735	860	18	East	5.8	16.5	3992	9370	5.9	3.5	Low	MaYiFen
736	693	4	Southwest	8.8	19.0	3696	7956	4.9	5.8	Low	ChenJiaShan
737	643	12	South	10.2	19.1	3138	8717	4.5	6.9	High	XiangTang
738	1255	3	West	3.3	14.1	4922	11328	6.1	1.4	High	QingYuan
739	1285	15	East	5.2	15.2	4997	10700	6.2	3.0	High	LongBengShang
740	749	25	East	9.4	18.3	4445	8247	5.3	5.4	High	QiKeDun
741	833	15	South	8.1	17.2	3430	9579	5.8	3.4	Low	LongBengXia
742	834	15	East	7.7	18.1	3207	9554	5.7	3.4	Low	TieTang
743	1258	26	North	5.0	14.5	3770	11767	6.3	2.5	Low	XiangTang
744	884	8	South	6.9	16.7	2961	10951	6.1	3.6	High	DaCaoPing
745	664	9	North	11.4	19.6	3931	8425	4.5	6.9	High	LongBengShang
746	1227	19	South	4.9	15.0	4312	10117	6.2	2.7	High	QingYuan
747	1055	9	Northeast	4.4	16.1	3142	7423	6.2	3.1	High	QiKeDun
748	748	8	West	8.4	18.8	4743	8721	5.9	4.9	High	QiKeDun
749	1533	2	Flat	3.6	14.1	4204	11983	6.6	2.0	High	LongBengShang
750	895	14	East	5.4	17.1	3872	9170	5.9	3.8	Low	TieTang
751	622	25	North	8.5	22.1	3489	8751	4.4	7.2	High	LongBengXia
752	742	21	Northeast	10.7	18.1	4076	8482	5.3	5.8	Low	MaoLinShan
753	677	4	Southwest	10.5	19.6	3665	7355	4.8	6.1	High	LongBengXia
754	801	9	Northwest	7.3	18.0	3797	9159	5.7	4.7	Low	MaYiFen
755	1562	25	East	5.0	14.3	3303	11816	6.0	2.1	High	QiKeDun
756	1158	11	Northwest	5.4	15.9	4588	10619	5.9	2.5	High	TieTang
757	667	3	East	9.5	21.9	3614	8522	4.6	6.7	High	QingYuan
758	868	9	Northwest	5.0	17.0	3259	9732	6.2	3.5	High	XiangTang
759	703	18	Flat	10.1	19.2	5239	8067	5.3	5.8	High	LongBengShang
760	706	1	South	8.6	18.4	5353	7610	5.1	5.5	High	LongBengXia
761	658	10	Southeast	10.6	21.8	3297	8370	4.4	7.1	High	ShaMuLin
762	822	8	South	8.6	16.8	3287	9188	5.7	4.3	Low	LongBengShang
763	690	20	Northeast	9.7	19.7	3860	8452	4.9	5.6	High	MaYiFen
764	850	6	North	6.9	16.1	2987	6892	5.9	3.3	High	MaoLinShan
765	651	24	West	10.8	19.9	4629	7835	4.9	5.8	High	ShaBaChong
766	1098	1	Flat	4.5	16.1	3547	6901	6.1	3.3	Low	QiKeDun
767	701	13	West	8.9	19.0	5121	8099	5.1	5.9	High	LongBengXia
768	826	13	Northeast	8.9	16.2	2986	9240	5.8	3.5	Low	XiangTang
769	861	24	South	5.4	16.2	2928	9144	5.8	4.0	Low	XiangTang
770	1493	6	West	3.9	14.4	3212	11924	5.8	1.7	High	LongBengXia
771	657	26	Northeast	11.2	21.2	3487	8440	4.7	6.8	High	MaoLinShan
772	657	18	Northwest	10.1	19.8	3909	7306	5.0	5.6	High	MaYiFen
773	1224	9	Southwest	4.8	14.7	4700	10586	5.9	2.3	High	LongBengShang
774	633	1	South	11.2	20.8	3147	8727	4.6	7.0	High	ChenJiaShan
775	1001	16	Southwest	Null	16.4	3688	6603	6.2	3.6	High	LongBengXia
776	918	24	Southwest	6.8	15.6	3294	6163	Null	3.4	High	QingYuan
777	1280	17	Northwest	3.4	13.8	3944	11472	6.2	2.2	High	TieTang
778	719	2	East	10.5	19.4	4647	8138	5.1	5.5	High	TieTang
779	694	14	Northwest	8.9	19.1	3621	8087	4.8	6.1	High	LongBengShang
780	1530	5	East	4.3	13.7	3848	11376	5.9	2.2	High	LongBengShang
781	1458	26	West	4.8	13.7	4839	11432	5.8	2.4	Low	QiKeDun
782	673	3	Northwest	9.0	19.5	4566	8296	4.9	6.1	Low	TieTang
783	877	8	East	6.3	15.8	3228	6214	6.2	3.6	High	QingYuan
784	1022	8	Southeast	4.9	16.6	3928	6630	6.1	3.8	High	ShaMuLin
785	648	1	Northeast	10.8	20.0	3379	8667	4.7	7.0	High	MaYiFen
786	788	19	West	8.2	18.5	5624	8246	5.8	5.0	High	ShaMuLin
787	682	1	Northwest	10.1	19.4	3717	8153	5.0	5.6	Low	ShaBaChong
788	867	20	Southwest	5.8	16.1	3676	9194	6.0	3.5	High	QingYuan
789	795	11	Northeast	8.5	17.1	3083	9172	5.9	3.9	Low	XiangTang
790	815	19	Flat	8.1	17.3	3810	9659	5.6	3.8	Low	ShaBaChong
791	664	24	North	10.2	19.9	3770	8000	4.4	6.6	High	QingYuan
792	636	1	South	9.2	21.1	3651	8117	4.4	6.8	High	LongBengXia
793	732	8	Flat	8.7	17.3	4056	8000	5.2	5.3	Low	ShaBaChong
794	791	8	Flat	7.9	17.8	3871	9658	5.7	4.5	Low	ShaBaChong
795	890	20	South	5.7	16.4	3915	10306	5.9	4.0	High	XiangTang
796	1213	2	Southeast	5.6	14.8	4165	10126	5.8	3.1	High	TieTang
797	1071	19	Flat	4.3	16.0	2402	7389	6.3	3.4	High	XiangTang
798	1211	13	Northwest	6.0	14.9	4889	10256	6.0	3.0	High	ChenJiaShan
799	1313	13	West	3.6	14.8	3710	11967	6.2	1.3	High	LongBengXia
800	874	1	Southwest	6.7	17.5	3635	9871	5.8	3.6	Low	XiangTang
801	1504	11	Northeast	3.9	14.0	4676	11333	5.9	1.3	High	MaYiFen
802	1256	4	North	4.1	14.6	3844	11614	6.4	2.5	High	QingYuan
803	879	11	Northeast	6.4	16.6	3405	10434	6.2	3.8	High	ShaBaChong
804	688	13	Southeast	10.3	19.9	3505	7214	4.9	5.9	High	MaoLinShan
805	1319	4	West	4.1	13.8	4272	11991	6.3	2.5	High	QiKeDun
806	1307	4	Flat	3.4	14.7	4519	11790	6.4	2.4	High	LongBengXia
807	1549	26	Flat	3.9	14.3	4471	11917	6.3	1.4	Low	LongBengXia
808	802	7	Northeast	8.3	17.7	3319	9695	5.6	4.2	Low	MaYiFen
809	1511	14	East	4.0	13.8	4627	11807	6.2	2.0	High	QingYuan
810	785	26	North	7.2	18.5	4795	8885	5.6	5.1	High	TieTang
811	674	22	North	9.6	19.7	4538	8947	4.8	6.1	High	QingYuan
812	1518	18	West	3.7	14.5	4432	11918	6.7	1.7	Low	LongBengShang
813	1096	8	North	5.4	17.1	3298	7028	6.2	3.6	High	LongBengShang
814	888	13	Southeast	6.0	17.3	3088	10666	6.2	3.4	Low	ShaBaChong
815	1303	1	North	4.3	14.3	4332	11584	6.4	1.7	High	LongBengShang
816	867	26	Northeast	5.9	16.0	3970	6675	6.1	3.6	High	TieTang
817	725	2	East	10.0	18.4	5389	8088	5.2	5.7	High	LongBengXia
818	659	17	Southeast	9.0	19.1	3778	8902	5.0	5.8	Low	QiKeDun
819	692	3	Southeast	8.7	19.9	3885	8178	4.9	5.6	High	TieTang
820	1069	6	West	6.2	16.8	3518	6987	6.2	3.2	High	QingYuan
821	870	3	North	5.7	16.6	3104	9737	5.9	3.8	Low	ShaBaChong
822	802	13	Southeast	9.0	17.6	3466	9539	5.8	4.2	Low	LongBengXia
823	880	3	West	5.1	16.4	3583	9041	6.0	3.4	Low	DaCaoPing
824	660	16	West	9.0	20.9	3510	8155	4.6	6.8	High	LongBengShang
825	661	14	Flat	11.5	21.2	3971	8297	4.7	6.7	High	QingYuan
826	1255	12	South	3.6	14.2	3665	11718	6.5	2.4	Low	TieTang
827	665	13	Flat	9.8	20.4	3714	8677	4.7	6.9	High	LongBengXia
828	801	12	North	8.4	17.8	3290	9439	5.6	4.7	Low	MaYiFen
829	698	24	Northwest	8.5	19.3	4069	7812	4.9	6.1	High	LongBengShang
830	716	19	South	8.7	18.0	4159	8405	5.0	5.7	Low	XiangTang
831	854	24	Northeast	7.8	18.0	3347	9499	5.7	3.8	Low	MaYiFen
832	878	12	West	6.4	16.8	3590	10429	6.0	3.5	Low	XiangTang
833	1287	22	North	4.9	14.1	3267	11747	6.0	1.6	High	TieTang
834	670	14	Northeast	9.1	19.4	3744	7030	5.0	5.6	Low	ChenJiaShan
835	1152	18	South	4.6	15.3	3880	10692	5.9	3.0	High	DaCaoPing
836	647	22	Southwest	9.9	20.1	3049	8445	4.3	7.0	High	QingYuan
837	882	5	West	5.3	17.3	3424	10946	5.9	3.7	High	TieTang
838	839	12	West	7.4	17.4	3613	9066	5.7	4.4	Low	MaYiFen
839	686	18	East	8.1	19.7	3942	8904	4.9	5.9	High	QingYuan
840	1059	19	South	4.3	17.2	2421	7378	6.1	3.8	High	DaCaoPing
841	642	9	East	10.6	19.6	3371	8398	4.4	7.0	High	TieTang
842	1557	5	Flat	3.3	14.3	3382	11575	6.3	2.0	High	DaCaoPing
843	1014	25	Flat	4.3	16.4	3895	6876	6.2	3.4	High	XiangTang
844	1508	18	Southeast	4.8	13.6	4334	11892	5.7	1.8	Low	TieTang
845	853	13	South	7.2	17.1	3579	9708	5.8	4.2	Low	MaYiFen
846	769	5	North	9.5	18.5	4878	8820	5.6	4.5	High	DaCaoPing
847	1187	15	Northeast	5.7	15.0	3206	10362	5.9	2.3	High	ShaBaChong
848	893	15	North	5.5	16.9	3969	10404	5.9	3.5	High	LongBengShang
849	805	8	South	8.0	17.4	3599	9068	5.6	4.1	Low	TieTang
850	1025	6	Southeast	4.7	16.4	Null	6613	6.1	3.9	High	TieTang
851	885	12	Northeast	6.8	16.6	3208	10488	5.9	3.5	High	ShaMuLin
852	1170	22	West	5.9	15.8	3431	9973	6.0	2.9	High	TieTang
853	797	11	North	7.8	16.4	3095	9713	5.7	3.4	Low	ChenJiaShan
854	1196	21	Northeast	5.5	15.6	3760	10547	6.1	2.8	High	QingYuan
855	1550	22	West	4.8	13.6	3812	11868	6.7	2.0	Low	ShaBaChong
856	817	19	North	8.0	17.4	3394	9527	5.8	4.8	Low	ShaBaChong
857	1025	12	East	4.4	17.0	3690	6783	6.3	3.5	High	TieTang
858	1193	24	West	6.2	15.4	3780	10065	6.3	2.4	High	QiKeDun
859	1312	8	Southwest	3.4	14.3	3177	11377	6.2	2.4	High	ShaMuLin
860	653	21	East	9.5	21.7	3771	8820	4.7	7.2	High	TieTang
861	840	26	Flat	7.5	16.6	3007	9665	5.8	4.2	Low	QingYuan
862	810	11	North	7.0	17.2	3445	9053	5.7	4.1	Low	DaCaoPing
863	1234	8	Southwest	5.0	15.1	4532	10787	5.9	3.3	Low	XiangTang
864	818	26	Northwest	7.3	17.4	3001	9687	5.9	4.1	Low	ChenJiaShan
865	732	7	Northeast	9.4	17.4	5008	8920	5.6	4.9	High	QiKeDun
866	891	25	North	5.3	16.3	3654	10097	5.7	3.6	Low	MaoLinShan
867	1270	10	Flat	4.9	14.2	3925	11716	6.3	1.4	Low	ShaMuLin
868	1277	21	North	4.3	14.7	4041	11908	6.1	1.7	Low	TieTang
869	855	12	Flat	7.8	17.7	3765	9472	5.8	3.8	Low	ShaBaChong
870	717	17	Northeast	10.8	18.4	4188	7668	5.2	5.5	Low	ChenJiaShan
871	1251	23	Southeast	4.1	14.8	4272	10231	6.3	2.1	High	LongBengShang
872	852	23	Flat	8.8	17.8	3369	9325	5.9	4.6	Low	LongBengXia
873	862	12	Southeast	6.4	17.1	3209	9607	5.8	3.3	High	TieTang
874	1178	11	Northwest	5.3	15.3	3000	10485	6.0	3.4	High	LongBengXia
875	1487	25	Northwest	3.8	14.5	3423	11743	Null	1.4	High	MaYiFen
876	762	14	Northwest	9.5	17.2	5068	9129	5.8	4.6	High	XiangTang
877	707	5	Flat	9.4	19.6	4750	8347	5.1	6.0	High	LongBengXia
878	902	21	Southwest	6.8	15.3	3905	6958	5.9	3.3	High	ShaBaChong
879	1283	4	West	5.9	15.1	4494	10109	6.1	2.7	Low	ChenJiaShan
880	842	11	East	7.3	17.0	3217	9308	5.8	4.4	Low	QingYuan
881	1313	20	East	4.0	14.5	3186	11710	6.0	1.2	High	TieTang
882	747	6	Southwest	9.6	18.5	4948	8627	5.3	5.0	High	XiangTang
883	622	8	Flat	11.3	22.2	3734	8030	4.6	6.6	Low	DaCaoPing
884	654	14	Northwest	8.9	19.1	3651	7415	4.9	6.0	High	MaoLinShan
885	799	7	Southeast	7.6	18.4	2963	9041	5.7	3.5	Low	TieTang
886	662	8	Flat	8.3	19.4	4680	8866	4.8	6.3	Low	ShaMuLin
887	1019	22	Southwest	5.7	16.8	2595	6962	6.1	3.7	Low	TieTang
888	1535	13	Northwest	3.7	14.3	3963	11686	5.9	2.1	Low	LongBengShang
889	655	2	Southeast	10.0	19.6	4521	7417	4.7	6.1	Low	QingYuan
890	1319	24	Flat	3.7	14.6	4441	11588	6.2	1.8	Low	ShaBaChong
891	783	16	Flat	7.4	19.2	4841	8840	5.4	4.8	High	MaYiFen
892	880	12	Northwest	6.6	17.4	2820	9134	5.8	3.7	Low	DaCaoPing
893	851	23	Northeast	7.1	16.4	3538	9141	5.9	4.8	Low	MaYiFen
894	1469	3	South	3.8	13.6	3474	11697	6.1	1.3	High	LongBengXia
895	1165	20	South	4.7	16.0	3131	10505	6.1	2.7	High	LongBengShang
896	876	25	Southeast	5.7	16.6	3756	6080	5.9	3.9	High	TieTang
897	802	11	East	7.9	17.2	2939	9071	5.8	4.5	Low	TieTang
898	1252	19	Northwest	4.6	14.9	4734	10180	6.1	3.1	Low	TieTang
899	Null	22	North	7.9	16.8	3995	9351	5.7	4.3	Low	QingYuan
900	635	20	Northwest	9.4	21.7	3935	8926	4.4	7.2	High	LongBengShang
901	879	9	South	6.5	16.4	3191	9935	5.9	3.5	High	QiKeDun
902	1314	24	Flat	4.5	14.3	4078	11949	6.4	2.1	High	ShaBaChong
903	1064	16	North	5.5	16.7	3825	7497	6.2	3.3	High	QiKeDun
904	1157	14	Northwest	4.4	15.0	3311	10243	6.3	3.5	High	LongBengShang
905	1074	16	South	5.8	16.6	3790	7215	6.2	3.4	Low	ShaMuLin
906	675	20	Northwest	8.2	19.5	3674	7225	5.0	5.7	High	QiKeDun
907	640	12	Northeast	10.0	22.3	3554	8488	4.4	7.0	High	XiangTang
908	796	24	Flat	8.2	16.4	3359	9220	5.7	4.2	Low	LongBengXia
909	856	12	Northwest	7.7	16.5	3486	9210	5.7	4.0	Low	ShaBaChong
910	846	14	Flat	7.5	16.7	3522	9580	5.7	3.8	Low	ChenJiaShan
911	893	6	West	5.1	17.3	3659	10978	5.9	4.0	High	QingYuan
912	632	22	North	8.8	20.6	Null	8303	4.7	6.6	High	TieTang
913	706	4	Northeast	9.7	20.0	3514	7703	5.2	5.4	High	XiangTang
914	1267	11	North	4.9	14.5	4022	11433	6.1	1.4	High	DaCaoPing
915	713	20	Southeast	9.1	19.3	4246	7982	5.3	5.4	High	MaoLinShan
916	630	21	Northeast	11.3	19.8	3950	8046	4.6	6.2	Low	TieTang
917	1276	14	East	5.5	15.1	4348	10810	6.0	2.7	High	ShaMuLin
918	708	16	East	9.4	19.6	4907	7982	5.2	5.7	Low	TieTang
